# Supplementary material for: Exploring the molecular mechanism of Er Miao San for treating rheumatoid arthritis based on network pharmacology
Source: BMC Complement Med Ther. 2026 Apr 10;26:187. doi: 10.1186/s12906-026-05359-6 (PMC13188287; doi:10.1186/s12906-026-05359-6)
Supplement: Supplementary file 2 — Supplementary Material 2. [file 12906_2026_5359_MOESM2_ESM.xlsx]

## Sheet: Sheet1
#node1	node2	node1_string_id	node2_string_id	neighborhood_on_chromosome	gene_fusion	phylogenetic_cooccurrence	homology	coexpression	experimentally_determined_interaction	database_annotated	automated_textmining	combined_score
APP	NFKB1	9606.ENSP00000284981	9606.ENSP00000226574	0	0	0	0	0	0.057	0.9	0.201	0.918
APP	IL1B	9606.ENSP00000284981	9606.ENSP00000263341	0	0	0	0	0	0	0	0.672	0.672
APP	PLAU	9606.ENSP00000284981	9606.ENSP00000361850	0	0	0	0	0	0.162	0	0.323	0.408
APP	TLR4	9606.ENSP00000284981	9606.ENSP00000363089	0	0	0	0	0.062	0.056	0	0.454	0.474
APP	HMGB1	9606.ENSP00000284981	9606.ENSP00000345347	0	0	0	0	0	0.063	0.3	0.267	0.477
APP	PTGS2	9606.ENSP00000284981	9606.ENSP00000356438	0	0	0	0	0.062	0.27	0	0.474	0.608
APP	TNF	9606.ENSP00000284981	9606.ENSP00000398698	0	0	0	0	0	0.102	0	0.664	0.686
APP	RELA	9606.ENSP00000284981	9606.ENSP00000384273	0	0	0	0	0	0	0.9	0.422	0.939
APP	CASP8	9606.ENSP00000284981	9606.ENSP00000351273	0	0	0	0	0	0.2	0.9	0.342	0.942
BCL2	BCL2A1	9606.ENSP00000381185	9606.ENSP00000267953	0	0	0	0.701	0.07	0	0.9	0.38	0.913
BCL2	BCL2L1	9606.ENSP00000381185	9606.ENSP00000302564	0	0	0	0.898	0	0.87	0.9	0.627	0.987
BCL2	CASP8	9606.ENSP00000381185	9606.ENSP00000351273	0	0	0	0	0	0.726	0	0.432	0.838
BCL2	PARP1	9606.ENSP00000381185	9606.ENSP00000355759	0	0	0	0	0	0.27	0	0.268	0.443
BCL2A1	TNFRSF1A	9606.ENSP00000267953	9606.ENSP00000162749	0	0	0	0	0.062	0	0	0.424	0.436
BCL2A1	NFKBIA	9606.ENSP00000267953	9606.ENSP00000216797	0	0	0	0	0.118	0.056	0	0.478	0.528
BCL2A1	NFKB1	9606.ENSP00000267953	9606.ENSP00000226574	0	0	0	0	0.136	0.056	0.9	0.29	0.934
BCL2A1	IL1B	9606.ENSP00000267953	9606.ENSP00000263341	0	0	0	0	0.433	0	0	0.455	0.678
BCL2A1	ICAM1	9606.ENSP00000267953	9606.ENSP00000264832	0	0	0	0	0.175	0	0	0.325	0.419
BCL2A1	CD40LG	9606.ENSP00000267953	9606.ENSP00000359663	0	0	0	0	0.097	0	0	0.391	0.426
BCL2A1	TLR4	9606.ENSP00000267953	9606.ENSP00000363089	0	0	0	0	0.247	0	0	0.281	0.436
BCL2A1	PTGS2	9606.ENSP00000267953	9606.ENSP00000356438	0	0	0	0	0.18	0	0	0.371	0.462
BCL2A1	BTK	9606.ENSP00000267953	9606.ENSP00000483570	0	0	0	0	0.334	0	0	0.269	0.492
BCL2A1	CXCL8	9606.ENSP00000267953	9606.ENSP00000306512	0	0	0	0	0.348	0	0	0.393	0.587
BCL2A1	CASP8	9606.ENSP00000267953	9606.ENSP00000351273	0	0	0	0	0.089	0.178	0	0.536	0.623
BCL2A1	TNF	9606.ENSP00000267953	9606.ENSP00000398698	0	0	0	0	0.347	0.059	0	0.517	0.677
BCL2A1	BCL2L1	9606.ENSP00000267953	9606.ENSP00000302564	0	0	0	0.651	0	0	0.9	0.802	0.927
BCL2A1	RELA	9606.ENSP00000267953	9606.ENSP00000384273	0	0	0	0	0	0	0.9	0.415	0.938
BCL2L1	TNFRSF1A	9606.ENSP00000302564	9606.ENSP00000162749	0	0	0	0	0	0	0	0.651	0.651
BCL2L1	NFKBIA	9606.ENSP00000302564	9606.ENSP00000216797	0	0	0	0	0.062	0.056	0	0.686	0.698
BCL2L1	NFKB1	9606.ENSP00000302564	9606.ENSP00000226574	0	0	0	0	0	0.056	0	0.449	0.457
BCL2L1	IL1B	9606.ENSP00000302564	9606.ENSP00000263341	0	0	0	0	0.049	0	0	0.601	0.604
BCL2L1	ICAM1	9606.ENSP00000302564	9606.ENSP00000264832	0	0	0	0	0	0	0	0.504	0.504
BCL2L1	SYK	9606.ENSP00000302564	9606.ENSP00000364907	0	0	0	0	0	0	0	0.451	0.451
BCL2L1	PDPK1	9606.ENSP00000302564	9606.ENSP00000344220	0	0	0	0	0	0.27	0	0.284	0.454
BCL2L1	CXCL12	9606.ENSP00000302564	9606.ENSP00000379140	0	0	0	0	0	0	0	0.455	0.455
BCL2L1	LCK	9606.ENSP00000302564	9606.ENSP00000337825	0	0	0	0	0	0	0	0.46	0.459
BCL2L1	TLR4	9606.ENSP00000302564	9606.ENSP00000363089	0	0	0	0	0.062	0	0	0.459	0.47
BCL2L1	BTK	9606.ENSP00000302564	9606.ENSP00000483570	0	0	0	0	0	0	0	0.495	0.495
BCL2L1	CD40LG	9606.ENSP00000302564	9606.ENSP00000359663	0	0	0	0	0	0	0	0.52	0.52
BCL2L1	CXCL8	9606.ENSP00000302564	9606.ENSP00000306512	0	0	0	0	0	0	0	0.53	0.53
BCL2L1	CHUK	9606.ENSP00000302564	9606.ENSP00000359424	0	0	0	0	0	0	0	0.557	0.557
BCL2L1	IKBKB	9606.ENSP00000302564	9606.ENSP00000430684	0	0	0	0	0	0	0	0.602	0.602
BCL2L1	PTGS2	9606.ENSP00000302564	9606.ENSP00000356438	0	0	0	0	0	0	0	0.602	0.602
BCL2L1	PARP1	9606.ENSP00000302564	9606.ENSP00000355759	0	0	0	0	0	0	0	0.651	0.651
BCL2L1	RELA	9606.ENSP00000302564	9606.ENSP00000384273	0	0	0	0	0.069	0.27	0	0.612	0.713
BCL2L1	TNF	9606.ENSP00000302564	9606.ENSP00000398698	0	0	0	0	0	0.059	0	0.711	0.716
BCL2L1	CASP8	9606.ENSP00000302564	9606.ENSP00000351273	0	0	0	0	0.052	0.727	0	0.916	0.976
BTK	NFKBIA	9606.ENSP00000483570	9606.ENSP00000216797	0	0	0	0	0.069	0.12	0	0.413	0.477
BTK	PRKCQ	9606.ENSP00000483570	9606.ENSP00000263125	0	0	0	0.559	0.089	0.327	0	0.415	0.471
BTK	IL1B	9606.ENSP00000483570	9606.ENSP00000263341	0	0	0	0	0.136	0.056	0	0.377	0.447
BTK	PRKCB	9606.ENSP00000483570	9606.ENSP00000305355	0	0	0	0.565	0.195	0.473	0	0.849	0.719
BTK	LCK	9606.ENSP00000483570	9606.ENSP00000337825	0	0	0	0.868	0.113	0	0.9	0.602	0.914
BTK	CHUK	9606.ENSP00000483570	9606.ENSP00000359424	0	0	0	0.548	0	0	0.8	0.335	0.827
BTK	CD40LG	9606.ENSP00000483570	9606.ENSP00000359663	0	0	0	0	0.096	0.056	0	0.644	0.67
BTK	TLR4	9606.ENSP00000483570	9606.ENSP00000363089	0	0	0	0	0.14	0.232	0	0.814	0.866
BTK	SYK	9606.ENSP00000483570	9606.ENSP00000364907	0	0	0	0.656	0.305	0.462	0.9	0.984	0.973
BTK	CXCL12	9606.ENSP00000483570	9606.ENSP00000379140	0	0	0	0	0	0	0	0.464	0.463
BTK	RELA	9606.ENSP00000483570	9606.ENSP00000384273	0	0	0	0	0	0.225	0	0.325	0.454
BTK	TNF	9606.ENSP00000483570	9606.ENSP00000398698	0	0	0	0	0.175	0.056	0	0.478	0.558
BTK	IKBKB	9606.ENSP00000483570	9606.ENSP00000430684	0	0	0	0.55	0	0	0.8	0.369	0.83
CASP8	TNFRSF1A	9606.ENSP00000351273	9606.ENSP00000162749	0	0	0	0	0.063	0.476	0.9	0.99	0.999
CASP8	NFKBIA	9606.ENSP00000351273	9606.ENSP00000216797	0	0	0	0	0.062	0.09	0	0.737	0.756
CASP8	NFKB1	9606.ENSP00000351273	9606.ENSP00000226574	0	0	0	0	0.062	0.09	0.9	0.443	0.946
CASP8	IL1B	9606.ENSP00000351273	9606.ENSP00000263341	0	0	0	0	0.063	0.182	0.9	0.715	0.975
CASP8	ICAM1	9606.ENSP00000351273	9606.ENSP00000264832	0	0	0	0	0.064	0	0	0.426	0.44
CASP8	CXCL8	9606.ENSP00000351273	9606.ENSP00000306512	0	0	0	0	0.067	0	0	0.525	0.538
CASP8	HMGB1	9606.ENSP00000351273	9606.ENSP00000345347	0	0	0	0	0	0	0	0.416	0.416
CASP8	IRAK4	9606.ENSP00000351273	9606.ENSP00000390651	0	0	0	0	0.096	0.105	0	0.323	0.404
CASP8	SYK	9606.ENSP00000351273	9606.ENSP00000364907	0	0	0	0	0.09	0.063	0	0.368	0.414
CASP8	CD40LG	9606.ENSP00000351273	9606.ENSP00000359663	0	0	0	0	0.085	0.056	0	0.384	0.421
CASP8	TNFRSF1B	9606.ENSP00000351273	9606.ENSP00000365435	0	0	0	0	0.086	0	0	0.469	0.494
CASP8	PTGS2	9606.ENSP00000351273	9606.ENSP00000356438	0	0	0	0	0.06	0	0	0.529	0.538
CASP8	PARP1	9606.ENSP00000351273	9606.ENSP00000355759	0	0	0	0	0	0.312	0	0.733	0.809
CASP8	TLR4	9606.ENSP00000351273	9606.ENSP00000363089	0	0	0	0	0.062	0.07	0.6	0.612	0.846
CASP8	MAP3K14	9606.ENSP00000351273	9606.ENSP00000482657	0	0	0	0	0.062	0.486	0.9	0.184	0.955
CASP8	RELA	9606.ENSP00000351273	9606.ENSP00000384273	0	0	0	0	0.062	0	0.9	0.571	0.956
CASP8	IKBKB	9606.ENSP00000351273	9606.ENSP00000430684	0	0	0	0	0.062	0.317	0.9	0.579	0.969
CASP8	CHUK	9606.ENSP00000351273	9606.ENSP00000359424	0	0	0	0	0.053	0.317	0.9	0.83	0.987
CASP8	TNF	9606.ENSP00000351273	9606.ENSP00000398698	0	0	0	0	0.062	0.282	0.9	0.868	0.989
CD40LG	TNFRSF1A	9606.ENSP00000359663	9606.ENSP00000162749	0	0	0	0	0	0	0	0.824	0.824
CD40LG	NFKBIA	9606.ENSP00000359663	9606.ENSP00000216797	0	0	0	0	0	0.062	0.9	0.506	0.949
CD40LG	NFKB1	9606.ENSP00000359663	9606.ENSP00000226574	0	0	0	0	0	0.062	0.9	0.366	0.935
CD40LG	IL1B	9606.ENSP00000359663	9606.ENSP00000263341	0	0	0	0	0	0	0	0.692	0.692
CD40LG	ICAM1	9606.ENSP00000359663	9606.ENSP00000264832	0	0	0	0	0	0	0	0.709	0.709
CD40LG	VCAM1	9606.ENSP00000359663	9606.ENSP00000294728	0	0	0	0	0.085	0	0	0.612	0.629
CD40LG	PRKCB	9606.ENSP00000359663	9606.ENSP00000305355	0	0	0	0	0.064	0.056	0	0.451	0.473
CD40LG	CXCL8	9606.ENSP00000359663	9606.ENSP00000306512	0	0	0	0	0.062	0	0	0.681	0.688
CD40LG	LCK	9606.ENSP00000359663	9606.ENSP00000337825	0	0	0	0	0.107	0.056	0	0.426	0.474
CD40LG	PTGS2	9606.ENSP00000359663	9606.ENSP00000356438	0	0	0	0	0	0.056	0	0.391	0.4
CD40LG	CHUK	9606.ENSP00000359663	9606.ENSP00000359424	0	0	0	0	0	0.056	0	0.503	0.51
CD40LG	IKBKB	9606.ENSP00000359663	9606.ENSP00000430684	0	0	0	0	0	0.056	0	0.459	0.467
CD40LG	CXCL12	9606.ENSP00000359663	9606.ENSP00000379140	0	0	0	0	0	0.076	0	0.519	0.536
CD40LG	SYK	9606.ENSP00000359663	9606.ENSP00000364907	0	0	0	0	0.147	0.056	0	0.504	0.566
CD40LG	MAP3K14	9606.ENSP00000359663	9606.ENSP00000482657	0	0	0	0	0.062	0	0.6	0.243	0.691
CD40LG	TLR4	9606.ENSP00000359663	9606.ENSP00000363089	0	0	0	0	0.062	0	0	0.773	0.778
CD40LG	TNFRSF1B	9606.ENSP00000359663	9606.ENSP00000365435	0	0	0	0	0.088	0	0.6	0.459	0.785
CD40LG	TNF	9606.ENSP00000359663	9606.ENSP00000398698	0	0	0	0	0.076	0	0.6	0.822	0.928
CD40LG	RELA	9606.ENSP00000359663	9606.ENSP00000384273	0	0	0	0	0	0	0.9	0.547	0.952
CHUK	TNFRSF1A	9606.ENSP00000359424	9606.ENSP00000162749	0	0	0	0	0.062	0.884	0.9	0.761	0.997
CHUK	NFKBIA	9606.ENSP00000359424	9606.ENSP00000216797	0	0	0	0	0.049	0.994	0.9	0.935	0.999
CHUK	NFKB1	9606.ENSP00000359424	9606.ENSP00000226574	0	0	0	0	0.062	0.965	0.9	0.815	0.999
CHUK	PRKCQ	9606.ENSP00000359424	9606.ENSP00000263125	0	0	0	0.561	0.063	0.7	0.9	0.325	0.973
CHUK	IL1B	9606.ENSP00000359424	9606.ENSP00000263341	0	0	0	0	0	0.056	0	0.772	0.776
CHUK	ICAM1	9606.ENSP00000359424	9606.ENSP00000264832	0	0	0	0	0	0	0	0.469	0.469
CHUK	VCAM1	9606.ENSP00000359424	9606.ENSP00000294728	0	0	0	0	0.062	0	0	0.405	0.418
CHUK	PRKCB	9606.ENSP00000359424	9606.ENSP00000305355	0	0	0	0.565	0	0.686	0.9	0.261	0.97
CHUK	CXCL8	9606.ENSP00000359424	9606.ENSP00000306512	0	0	0	0	0	0	0	0.601	0.601
CHUK	PDPK1	9606.ENSP00000359424	9606.ENSP00000344220	0	0	0	0.578	0.062	0.145	0.9	0.197	0.918
CHUK	HMGB1	9606.ENSP00000359424	9606.ENSP00000345347	0	0	0	0	0	0.058	0.9	0.327	0.931
CHUK	PTGS2	9606.ENSP00000359424	9606.ENSP00000356438	0	0	0	0	0.063	0.077	0	0.563	0.589
CHUK	TNFRSF1B	9606.ENSP00000359424	9606.ENSP00000365435	0	0	0	0	0.062	0.282	0	0.322	0.503
CHUK	IRAK4	9606.ENSP00000359424	9606.ENSP00000390651	0	0	0	0.582	0.081	0	0.9	0.64	0.929
CHUK	TLR4	9606.ENSP00000359424	9606.ENSP00000363089	0	0	0	0	0	0.089	0.9	0.66	0.966
CHUK	IKBKB	9606.ENSP00000359424	9606.ENSP00000430684	0	0	0	0.942	0	0.922	0.9	0.992	0.992
CHUK	TNF	9606.ENSP00000359424	9606.ENSP00000398698	0	0	0	0	0.062	0.68	0.9	0.777	0.992
CHUK	MAP3K14	9606.ENSP00000359424	9606.ENSP00000482657	0	0	0	0.55	0.065	0.903	0.9	0.62	0.992
CHUK	RELA	9606.ENSP00000359424	9606.ENSP00000384273	0	0	0	0	0.068	0.878	0.9	0.899	0.998
CXCL12	TNFRSF1A	9606.ENSP00000379140	9606.ENSP00000162749	0	0	0	0	0.065	0	0	0.451	0.464
CXCL12	IL1B	9606.ENSP00000379140	9606.ENSP00000263341	0	0	0	0	0	0	0	0.741	0.741
CXCL12	ICAM1	9606.ENSP00000379140	9606.ENSP00000264832	0	0	0	0	0	0	0	0.75	0.75
CXCL12	VCAM1	9606.ENSP00000379140	9606.ENSP00000294728	0	0	0	0	0.142	0	0	0.92	0.928
CXCL12	CXCL8	9606.ENSP00000379140	9606.ENSP00000306512	0	0	0	0	0	0	0	0.759	0.759
CXCL12	LCK	9606.ENSP00000379140	9606.ENSP00000337825	0	0	0	0	0	0	0.9	0.503	0.948
CXCL12	HMGB1	9606.ENSP00000379140	9606.ENSP00000345347	0	0	0	0	0	0.27	0	0.989	0.991
CXCL12	PTGS2	9606.ENSP00000379140	9606.ENSP00000356438	0	0	0	0	0	0	0	0.507	0.507
CXCL12	PLAU	9606.ENSP00000379140	9606.ENSP00000361850	0	0	0	0	0	0	0	0.4	0.4
CXCL12	TLR4	9606.ENSP00000379140	9606.ENSP00000363089	0	0	0	0	0	0	0	0.929	0.929
CXCL12	TNF	9606.ENSP00000379140	9606.ENSP00000398698	0	0	0	0	0	0	0	0.715	0.715
CXCL8	TNFRSF1A	9606.ENSP00000306512	9606.ENSP00000162749	0	0	0	0	0.069	0	0	0.72	0.728
CXCL8	NFKBIA	9606.ENSP00000306512	9606.ENSP00000216797	0	0	0	0	0.269	0	0	0.794	0.843
CXCL8	NFKB1	9606.ENSP00000306512	9606.ENSP00000226574	0	0	0	0	0.118	0	0.9	0.569	0.958
CXCL8	IL1B	9606.ENSP00000306512	9606.ENSP00000263341	0	0	0	0	0.679	0	0.9	0.948	0.998
CXCL8	ICAM1	9606.ENSP00000306512	9606.ENSP00000264832	0	0	0	0	0.214	0	0	0.858	0.883
CXCL8	VCAM1	9606.ENSP00000306512	9606.ENSP00000294728	0	0	0	0	0.062	0	0	0.817	0.821
CXCL8	IRAK4	9606.ENSP00000306512	9606.ENSP00000390651	0	0	0	0	0	0	0	0.469	0.469
CXCL8	SYK	9606.ENSP00000306512	9606.ENSP00000364907	0	0	0	0	0	0	0	0.501	0.501
CXCL8	TNFRSF1B	9606.ENSP00000306512	9606.ENSP00000365435	0	0	0	0	0.074	0	0	0.562	0.577
CXCL8	PLAU	9606.ENSP00000306512	9606.ENSP00000361850	0	0	0	0	0.143	0	0	0.549	0.597
CXCL8	IKBKB	9606.ENSP00000306512	9606.ENSP00000430684	0	0	0	0	0	0	0	0.636	0.636
CXCL8	HMGB1	9606.ENSP00000306512	9606.ENSP00000345347	0	0	0	0	0	0	0	0.641	0.641
CXCL8	TLR4	9606.ENSP00000306512	9606.ENSP00000363089	0	0	0	0	0.117	0	0	0.881	0.891
CXCL8	PTGS2	9606.ENSP00000306512	9606.ENSP00000356438	0	0	0	0	0.753	0	0	0.778	0.943
CXCL8	RELA	9606.ENSP00000306512	9606.ENSP00000384273	0	0	0	0	0.065	0.753	0.9	0.681	0.991
CXCL8	TNF	9606.ENSP00000306512	9606.ENSP00000398698	0	0	0	0	0.158	0	0.9	0.921	0.992
HMGB1	NFKBIA	9606.ENSP00000345347	9606.ENSP00000216797	0	0	0	0	0	0.058	0	0.46	0.469
HMGB1	NFKB1	9606.ENSP00000345347	9606.ENSP00000226574	0	0	0	0	0.042	0.282	0.9	0.389	0.952
HMGB1	IL1B	9606.ENSP00000345347	9606.ENSP00000263341	0	0	0	0	0	0.27	0	0.956	0.967
HMGB1	ICAM1	9606.ENSP00000345347	9606.ENSP00000264832	0	0	0	0	0	0	0	0.594	0.594
HMGB1	VCAM1	9606.ENSP00000345347	9606.ENSP00000294728	0	0	0	0	0	0.043	0	0.515	0.516
HMGB1	PTGS2	9606.ENSP00000345347	9606.ENSP00000356438	0	0	0	0	0	0	0	0.508	0.508
HMGB1	PARP1	9606.ENSP00000345347	9606.ENSP00000355759	0	0	0	0	0.105	0.349	0	0.375	0.604
HMGB1	TNF	9606.ENSP00000345347	9606.ENSP00000398698	0	0	0	0	0	0	0	0.755	0.755
HMGB1	IKBKB	9606.ENSP00000345347	9606.ENSP00000430684	0	0	0	0	0	0.058	0.9	0.365	0.935
HMGB1	IRAK4	9606.ENSP00000345347	9606.ENSP00000390651	0	0	0	0	0	0.058	0.9	0.396	0.938
HMGB1	RELA	9606.ENSP00000345347	9606.ENSP00000384273	0	0	0	0	0.062	0.27	0.9	0.29	0.944
HMGB1	TLR4	9606.ENSP00000345347	9606.ENSP00000363089	0	0	0	0	0	0.632	0.9	0.989	0.999
ICAM1	TNFRSF1A	9606.ENSP00000264832	9606.ENSP00000162749	0	0	0	0	0.088	0	0	0.635	0.653
ICAM1	NFKBIA	9606.ENSP00000264832	9606.ENSP00000216797	0	0	0	0	0.127	0	0	0.719	0.744
ICAM1	NFKB1	9606.ENSP00000264832	9606.ENSP00000226574	0	0	0	0	0.096	0	0	0.418	0.451
ICAM1	IL1B	9606.ENSP00000264832	9606.ENSP00000263341	0	0	0	0	0.154	0	0	0.858	0.874
ICAM1	PLAU	9606.ENSP00000264832	9606.ENSP00000361850	0	0	0	0	0.098	0	0	0.402	0.437
ICAM1	LCK	9606.ENSP00000264832	9606.ENSP00000337825	0	0	0	0	0.062	0	0	0.46	0.471
ICAM1	IKBKB	9606.ENSP00000264832	9606.ENSP00000430684	0	0	0	0	0.062	0	0	0.526	0.536
ICAM1	SYK	9606.ENSP00000264832	9606.ENSP00000364907	0	0	0	0	0.062	0	0	0.714	0.721
ICAM1	PTGS2	9606.ENSP00000264832	9606.ENSP00000356438	0	0	0	0	0.123	0	0	0.702	0.728
ICAM1	TLR4	9606.ENSP00000264832	9606.ENSP00000363089	0	0	0	0	0.083	0	0	0.786	0.796
ICAM1	RELA	9606.ENSP00000264832	9606.ENSP00000384273	0	0	0	0	0.065	0.681	0	0.639	0.883
ICAM1	TNF	9606.ENSP00000264832	9606.ENSP00000398698	0	0	0	0	0.119	0	0	0.878	0.888
ICAM1	VCAM1	9606.ENSP00000264832	9606.ENSP00000294728	0	0	0	0	0.069	0	0	0.928	0.93
ICAM1	TNFRSF1B	9606.ENSP00000264832	9606.ENSP00000365435	0	0	0	0	0.117	0	0.9	0.564	0.958
IKBKB	TNFRSF1A	9606.ENSP00000430684	9606.ENSP00000162749	0	0	0	0	0.062	0.896	0.9	0.779	0.997
IKBKB	NFKBIA	9606.ENSP00000430684	9606.ENSP00000216797	0	0	0	0	0.062	0.996	0.9	0.983	0.999
IKBKB	NFKB1	9606.ENSP00000430684	9606.ENSP00000226574	0	0	0	0	0.062	0.963	0.9	0.86	0.999
IKBKB	PRKCQ	9606.ENSP00000430684	9606.ENSP00000263125	0	0	0	0.565	0.063	0.848	0.9	0.637	0.988
IKBKB	IL1B	9606.ENSP00000430684	9606.ENSP00000263341	0	0	0	0	0	0.056	0	0.726	0.73
IKBKB	VCAM1	9606.ENSP00000430684	9606.ENSP00000294728	0	0	0	0	0.062	0	0	0.479	0.49
IKBKB	PRKCB	9606.ENSP00000430684	9606.ENSP00000305355	0	0	0	0.565	0	0.688	0.9	0.431	0.973
IKBKB	PDPK1	9606.ENSP00000430684	9606.ENSP00000344220	0	0	0	0.585	0.053	0.145	0.9	0.211	0.918
IKBKB	PARP1	9606.ENSP00000430684	9606.ENSP00000355759	0	0	0	0	0.062	0.268	0	0.285	0.466
IKBKB	PTGS2	9606.ENSP00000430684	9606.ENSP00000356438	0	0	0	0	0.066	0.077	0	0.595	0.62
IKBKB	TLR4	9606.ENSP00000430684	9606.ENSP00000363089	0	0	0	0	0	0.089	0.9	0.707	0.971
IKBKB	RELA	9606.ENSP00000430684	9606.ENSP00000384273	0	0	0	0	0.063	0.881	0.9	0.845	0.998
IKBKB	IRAK4	9606.ENSP00000430684	9606.ENSP00000390651	0	0	0	0.58	0.062	0	0.9	0.629	0.927
IKBKB	TNF	9606.ENSP00000430684	9606.ENSP00000398698	0	0	0	0	0.062	0.696	0.9	0.811	0.993
IKBKB	MAP3K14	9606.ENSP00000430684	9606.ENSP00000482657	0	0	0	0.55	0.065	0.874	0.9	0.475	0.989
IL1B	TNFRSF1A	9606.ENSP00000263341	9606.ENSP00000162749	0	0	0	0	0.062	0	0	0.833	0.837
IL1B	NFKBIA	9606.ENSP00000263341	9606.ENSP00000216797	0	0	0	0	0.155	0	0	0.866	0.882
IL1B	NFKB1	9606.ENSP00000263341	9606.ENSP00000226574	0	0	0	0	0.13	0	0.9	0.656	0.967
IL1B	LCK	9606.ENSP00000263341	9606.ENSP00000337825	0	0	0	0	0.062	0.056	0	0.379	0.402
IL1B	PARP1	9606.ENSP00000263341	9606.ENSP00000355759	0	0	0	0	0	0	0	0.456	0.456
IL1B	PLAU	9606.ENSP00000263341	9606.ENSP00000361850	0	0	0	0	0.076	0	0	0.562	0.578
IL1B	SYK	9606.ENSP00000263341	9606.ENSP00000364907	0	0	0	0	0.098	0.056	0	0.603	0.632
IL1B	TNFRSF1B	9606.ENSP00000263341	9606.ENSP00000365435	0	0	0	0	0.177	0	0	0.612	0.667
IL1B	VCAM1	9606.ENSP00000263341	9606.ENSP00000294728	0	0	0	0	0.062	0	0	0.826	0.83
IL1B	TLR4	9606.ENSP00000263341	9606.ENSP00000363089	0	0	0	0	0.16	0	0	0.917	0.927
IL1B	PTGS2	9606.ENSP00000263341	9606.ENSP00000356438	0	0	0	0	0.561	0	0	0.877	0.944
IL1B	IRAK4	9606.ENSP00000263341	9606.ENSP00000390651	0	0	0	0	0.062	0.056	0.9	0.715	0.971
IL1B	RELA	9606.ENSP00000263341	9606.ENSP00000384273	0	0	0	0	0	0	0.9	0.793	0.978
IL1B	TNF	9606.ENSP00000263341	9606.ENSP00000398698	0	0	0	0	0.462	0	0.5	0.942	0.983
IRAK4	TNFRSF1A	9606.ENSP00000390651	9606.ENSP00000162749	0	0	0	0	0.062	0.153	0	0.593	0.648
IRAK4	NFKBIA	9606.ENSP00000390651	9606.ENSP00000216797	0	0	0	0	0	0.259	0	0.719	0.782
IRAK4	NFKB1	9606.ENSP00000390651	9606.ENSP00000226574	0	0	0	0	0.062	0.12	0	0.468	0.522
IRAK4	TLR4	9606.ENSP00000390651	9606.ENSP00000363089	0	0	0	0	0.062	0.532	0.9	0.85	0.992
IRAK4	RELA	9606.ENSP00000390651	9606.ENSP00000384273	0	0	0	0	0	0.056	0	0.422	0.431
IRAK4	TNF	9606.ENSP00000390651	9606.ENSP00000398698	0	0	0	0	0	0.056	0	0.627	0.633
LCK	NFKBIA	9606.ENSP00000337825	9606.ENSP00000216797	0	0	0	0	0	0.277	0.9	0.549	0.964
LCK	NFKB1	9606.ENSP00000337825	9606.ENSP00000226574	0	0	0	0	0.074	0.12	0.9	0.216	0.927
LCK	PRKCQ	9606.ENSP00000337825	9606.ENSP00000263125	0	0	0	0.576	0.139	0.706	0.9	0.863	0.982
LCK	VCAM1	9606.ENSP00000337825	9606.ENSP00000294728	0	0	0	0	0.062	0	0	0.471	0.483
LCK	PRKCB	9606.ENSP00000337825	9606.ENSP00000305355	0	0	0	0.573	0.116	0.061	0.9	0.282	0.919
LCK	TNF	9606.ENSP00000337825	9606.ENSP00000398698	0	0	0	0	0.083	0.056	0	0.523	0.551
LCK	PDPK1	9606.ENSP00000337825	9606.ENSP00000344220	0	0	0	0.569	0.06	0.145	0.65	0.225	0.719
LCK	RELA	9606.ENSP00000337825	9606.ENSP00000384273	0	0	0	0	0.048	0.056	0.9	0.32	0.93
LCK	SYK	9606.ENSP00000337825	9606.ENSP00000364907	0	0	0	0.762	0.096	0.787	0.9	0.921	0.983
MAP3K14	TNFRSF1A	9606.ENSP00000482657	9606.ENSP00000162749	0	0	0	0	0	0	0.9	0.368	0.934
MAP3K14	NFKBIA	9606.ENSP00000482657	9606.ENSP00000216797	0	0	0	0	0.062	0.297	0	0.457	0.61
MAP3K14	NFKB1	9606.ENSP00000482657	9606.ENSP00000226574	0	0	0	0	0.062	0.077	0	0.484	0.514
MAP3K14	PSMB5	9606.ENSP00000482657	9606.ENSP00000355325	0	0	0	0	0	0	0.9	0.053	0.901
MAP3K14	PSMB8	9606.ENSP00000482657	9606.ENSP00000364016	0	0	0	0	0.062	0	0.9	0.053	0.903
MAP3K14	TNFRSF1B	9606.ENSP00000482657	9606.ENSP00000365435	0	0	0	0	0.062	0	0.9	0.171	0.915
MAP3K14	RELA	9606.ENSP00000482657	9606.ENSP00000384273	0	0	0	0	0	0	0	0.457	0.457
MAP3K14	TNF	9606.ENSP00000482657	9606.ENSP00000398698	0	0	0	0	0	0	0.9	0.276	0.924
NFKB1	TNFRSF1A	9606.ENSP00000226574	9606.ENSP00000162749	0	0	0	0	0.062	0	0.9	0.535	0.952
NFKB1	NFKBIA	9606.ENSP00000226574	9606.ENSP00000216797	0	0	0	0.762	0.214	0.986	0.9	0.98	0.999
NFKB1	VCAM1	9606.ENSP00000226574	9606.ENSP00000294728	0	0	0	0	0.062	0	0	0.403	0.416
NFKB1	PTGS2	9606.ENSP00000226574	9606.ENSP00000356438	0	0	0	0	0.096	0.189	0	0.502	0.603
NFKB1	PDPK1	9606.ENSP00000226574	9606.ENSP00000344220	0	0	0	0	0.087	0.056	0.65	0.13	0.702
NFKB1	PARP1	9606.ENSP00000226574	9606.ENSP00000355759	0	0	0	0	0.062	0.694	0	0.199	0.75
NFKB1	PRKCQ	9606.ENSP00000226574	9606.ENSP00000263125	0	0	0	0	0.062	0.104	0.8	0.231	0.853
NFKB1	TLR4	9606.ENSP00000226574	9606.ENSP00000363089	0	0	0	0	0.089	0.072	0.8	0.587	0.92
NFKB1	PSMB5	9606.ENSP00000226574	9606.ENSP00000355325	0	0	0	0	0.085	0.141	0.9	0.123	0.921
NFKB1	SYK	9606.ENSP00000226574	9606.ENSP00000364907	0	0	0	0	0.062	0.12	0.9	0.209	0.926
NFKB1	PSMB8	9606.ENSP00000226574	9606.ENSP00000364016	0	0	0	0	0.096	0.141	0.9	0.182	0.927
NFKB1	TNF	9606.ENSP00000226574	9606.ENSP00000398698	0	0	0	0	0.108	0	0.9	0.699	0.97
NFKB1	RELA	9606.ENSP00000226574	9606.ENSP00000384273	0	0	0	0.776	0.134	0.998	0.9	0.991	0.999
NFKBIA	TNFRSF1A	9606.ENSP00000216797	9606.ENSP00000162749	0	0	0	0	0.062	0	0.9	0.746	0.974
NFKBIA	PRKCQ	9606.ENSP00000216797	9606.ENSP00000263125	0	0	0	0	0.062	0.104	0	0.37	0.424
NFKBIA	PARP1	9606.ENSP00000216797	9606.ENSP00000355759	0	0	0	0	0.062	0	0	0.44	0.453
NFKBIA	TNFRSF1B	9606.ENSP00000216797	9606.ENSP00000365435	0	0	0	0	0.089	0	0	0.424	0.453
NFKBIA	VCAM1	9606.ENSP00000216797	9606.ENSP00000294728	0	0	0	0	0.062	0	0	0.672	0.68
NFKBIA	PDPK1	9606.ENSP00000216797	9606.ENSP00000344220	0	0	0	0	0	0.056	0.65	0.199	0.712
NFKBIA	PTGS2	9606.ENSP00000216797	9606.ENSP00000356438	0	0	0	0	0.076	0	0	0.787	0.795
NFKBIA	TLR4	9606.ENSP00000216797	9606.ENSP00000363089	0	0	0	0	0.062	0.072	0	0.831	0.84
NFKBIA	PSMB5	9606.ENSP00000216797	9606.ENSP00000355325	0	0	0	0	0.062	0.141	0.9	0.15	0.922
NFKBIA	PRKCB	9606.ENSP00000216797	9606.ENSP00000305355	0	0	0	0	0	0.06	0.9	0.308	0.929
NFKBIA	PSMB8	9606.ENSP00000216797	9606.ENSP00000364016	0	0	0	0	0.09	0.141	0.9	0.294	0.937
NFKBIA	SYK	9606.ENSP00000216797	9606.ENSP00000364907	0	0	0	0	0.062	0.12	0.9	0.523	0.955
NFKBIA	TNF	9606.ENSP00000216797	9606.ENSP00000398698	0	0	0	0	0.152	0.27	0.9	0.893	0.992
NFKBIA	RELA	9606.ENSP00000216797	9606.ENSP00000384273	0	0.003	0	0	0.085	0.998	0.9	0.989	0.999
PARP1	TNF	9606.ENSP00000355759	9606.ENSP00000398698	0	0	0	0	0	0	0	0.503	0.503
PARP1	RELA	9606.ENSP00000355759	9606.ENSP00000384273	0	0	0	0	0	0.688	0	0.397	0.804
PDPK1	PRKCQ	9606.ENSP00000344220	9606.ENSP00000263125	0	0	0	0.714	0.064	0.479	0.9	0.452	0.953
PDPK1	PRKCB	9606.ENSP00000344220	9606.ENSP00000305355	0	0	0	0.694	0	0.27	0.9	0.253	0.929
PDPK1	RELA	9606.ENSP00000344220	9606.ENSP00000384273	0	0	0	0	0.049	0	0.65	0.107	0.676
PLAU	VCAM1	9606.ENSP00000361850	9606.ENSP00000294728	0	0	0	0	0.062	0	0	0.391	0.404
PLAU	PTGS2	9606.ENSP00000361850	9606.ENSP00000356438	0	0	0	0	0.103	0.056	0	0.469	0.511
PLAU	TNF	9606.ENSP00000361850	9606.ENSP00000398698	0	0	0	0	0.062	0	0	0.491	0.502
PRKCB	PRKCQ	9606.ENSP00000305355	9606.ENSP00000263125	0	0	0	0.891	0.09	0	0.8	0.614	0.822
PRKCB	RELA	9606.ENSP00000305355	9606.ENSP00000384273	0	0	0	0	0	0	0.9	0.322	0.929
PRKCQ	RELA	9606.ENSP00000263125	9606.ENSP00000384273	0	0	0	0	0.049	0	0.8	0.279	0.85
PSMB5	RELA	9606.ENSP00000355325	9606.ENSP00000384273	0	0	0	0	0	0	0.9	0.043	0.9
PSMB5	PSMB8	9606.ENSP00000355325	9606.ENSP00000364016	0	0	0.437	0.957	0	0.708	0.8	0.765	0.942
PSMB8	TNF	9606.ENSP00000364016	9606.ENSP00000398698	0	0	0	0	0.107	0	0	0.426	0.466
PSMB8	RELA	9606.ENSP00000364016	9606.ENSP00000384273	0	0	0	0	0.062	0	0.9	0.135	0.911
PTGS2	TNFRSF1A	9606.ENSP00000356438	9606.ENSP00000162749	0	0	0	0	0.085	0	0	0.469	0.493
PTGS2	VCAM1	9606.ENSP00000356438	9606.ENSP00000294728	0	0	0	0	0.062	0	0	0.66	0.667
PTGS2	RELA	9606.ENSP00000356438	9606.ENSP00000384273	0	0	0	0	0	0	0	0.569	0.569
PTGS2	TLR4	9606.ENSP00000356438	9606.ENSP00000363089	0	0	0	0	0.14	0	0	0.736	0.763
PTGS2	TNF	9606.ENSP00000356438	9606.ENSP00000398698	0	0	0	0	0.096	0	0	0.855	0.863
RELA	TNFRSF1A	9606.ENSP00000384273	9606.ENSP00000162749	0	0	0	0	0.065	0	0.9	0.66	0.965
RELA	VCAM1	9606.ENSP00000384273	9606.ENSP00000294728	0	0	0	0	0	0.182	0	0.51	0.582
RELA	TLR4	9606.ENSP00000384273	9606.ENSP00000363089	0	0	0	0	0	0.06	0.8	0.639	0.926
RELA	SYK	9606.ENSP00000384273	9606.ENSP00000364907	0	0	0	0	0.062	0.056	0.9	0.339	0.933
RELA	TNF	9606.ENSP00000384273	9606.ENSP00000398698	0	0	0	0	0	0.501	0.9	0.824	0.99
SYK	TNFRSF1A	9606.ENSP00000364907	9606.ENSP00000162749	0	0	0	0	0.062	0.478	0	0.474	0.72
SYK	TLR4	9606.ENSP00000364907	9606.ENSP00000363089	0	0	0	0	0.124	0.488	0	0.988	0.994
SYK	TNF	9606.ENSP00000364907	9606.ENSP00000398698	0	0	0	0	0.116	0.056	0	0.652	0.684
TLR4	TNFRSF1A	9606.ENSP00000363089	9606.ENSP00000162749	0	0	0	0	0.062	0	0	0.67	0.677
TLR4	VCAM1	9606.ENSP00000363089	9606.ENSP00000294728	0	0	0	0	0.165	0	0	0.652	0.698
TLR4	TNFRSF1B	9606.ENSP00000363089	9606.ENSP00000365435	0	0	0	0	0.13	0	0	0.45	0.501
TLR4	TNF	9606.ENSP00000363089	9606.ENSP00000398698	0	0	0	0	0.083	0	0	0.925	0.929
TNF	TNFRSF1A	9606.ENSP00000398698	9606.ENSP00000162749	0	0	0	0	0.062	0.994	0.9	0.994	0.999
TNF	VCAM1	9606.ENSP00000398698	9606.ENSP00000294728	0	0	0	0	0	0	0.9	0.884	0.987
TNF	TNFRSF1B	9606.ENSP00000398698	9606.ENSP00000365435	0	0	0	0	0.161	0.978	0.9	0.994	0.999
TNFRSF1A	VCAM1	9606.ENSP00000162749	9606.ENSP00000294728	0	0	0	0	0	0	0	0.595	0.595
TNFRSF1A	TNFRSF1B	9606.ENSP00000162749	9606.ENSP00000365435	0	0	0	0	0.063	0.27	0.9	0.984	0.998
TNFRSF1B	VCAM1	9606.ENSP00000365435	9606.ENSP00000294728	0	0	0	0	0	0	0	0.47	0.47
